# Supplementary material for: Diet Beverage Intake during Lactation and Associations with Infant Outcomes in the Infant Feeding Practices Study II
Source: Nutrients. 2021 Sep 10;13(9):3154. doi: 10.3390/nu13093154 (PMC8472746; doi:10.3390/nu13093154)
Supplement: Supplementary file 1 [file nutrients-13-03154-s001.zip]

Archive with 1 entries (1 files):
- nutrients-1342692-supplementary.pdf
